# Supplementary material for: Antioxidant, Gastroprotective, Cytotoxic Activities and UHPLC PDA-Q Orbitrap Mass Spectrometry Identification of Metabolites in Baccharis grisebachii Decoction
Source: Molecules. 2019 Mar 19;24(6):1085. doi: 10.3390/molecules24061085 (PMC6472192; doi:10.3390/molecules24061085)
Supplement: Supplementary file 1 [file molecules-24-01085-s001.zip]

Archive with 3 entries (2 files):
- supplementary/
- supplementary/Bioethical approval document Gómez el al.,.pdf
- supplementary/Supplementary material for the article Gómez et al.,.pdf
